# Supplementary material for: Assessment of the Physical and Emotional Health-Related Quality of Life Among Congestive Heart Failure Patients with Preserved and Reduced Ejection Fraction at a Quaternary Care Teaching Hospital in Coastal Karnataka in India
Source: Healthcare (Basel). 2025 Jul 31;13(15):1874. doi: 10.3390/healthcare13151874 (PMC12346822; doi:10.3390/healthcare13151874)
Supplement: Supplementary file 1 [file healthcare-13-01874-s001.zip]

Archive with 1 entries (1 files):
- healthcare-3735060-supplementary.xlsx
