# Supplementary material for: Assessment of the Physical and Emotional Health-Related Quality of Life Among Congestive Heart Failure Patients with Preserved and Reduced Ejection Fraction at a Quaternary Care Teaching Hospital in Coastal Karnataka in India
Source: Healthcare (Basel). 2025 Jul 31;13(15):1874. doi: 10.3390/healthcare13151874 (PMC12346822; doi:10.3390/healthcare13151874)
Supplement: Supplementary file 1 [file healthcare-13-01874-s001.zip › healthcare-3735060-supplementary.xlsx]

## Sheet: Sheet1
Age	Gender	Education Level	Employment Status	Marital Status	NYHA_Class	EF(Ejection fraction) Group	Swelling in ankles/legs	Sitting/resting frequently	Walking/climbing stairs difficulty	Household work difficulty	Traveling difficulty	Sleeping difficulty	Social interaction difficulty	Working for a living difficulty	Difficulty with recreation activities/sports/hobbies	Sexual activity difficulty	Dietary restrictions	Shortness of breath	Fatigue	Did CHF make you stay in the hospital	Financial burden	Side effects of treatment	Feeling like a burden	Loss of self-control	Worry about health	Memory/concentration issues	Feeling Depressed	MLHFQ HRQoL Total Score
78	Male	Primary school	Retired	Widowed	Class IV	HFrEF	3	4	4	4	3	4	3	0	3	0	3	4	3	3	4	3	2	4	3	2	3	62
65	Male	Primary school	Retired	Married	Class III	HFrEF	3	4	3	4	2	4	1	3	4	1	2	3	3	3	2	2	2	3	3	2	3	57
66	Male	High School	Employed	Married	Class III	HFrEF	3	3	2	3	2	3	2	4	3	2	2	3	2	2	3	2	3	3	3	1	2	53
36	Female	Higher Education(Diploma/University)	Unemployed	Married	Class II	HFrEF	2	3	3	4	2	2	2	0	3	1	2	3	3	1	3	2	3	3	4	1	3	50
53	Male	Primary school	Employed	Married	Class II	HFrEF	2	2	3	2	3	2	2	3	2	2	1	2	3	1	2	1	2	2	3	2	2	44
58	Male	Higher Education(Diploma/University)	Unemployed	Married	Class III	HFrEF	3	3	2	3	1	3	1	3	3	1	2	3	3	2	3	2	3	2	4	1	3	51
82	Male	No Formal Education	Unemployed	Married	Class IV	HFrEF	3	4	3	4	3	4	2	4	4	3	2	3	3	3	4	2	3	3	4	2	3	66
57	Male	Primary school	Employed	Married	Class III	HFrEF	3	2	3	2	4	1	0	2	0	3	3	4	4	2	2	1	3	1	2	2	2	46
62	Male	High School	Employed	Married	Class III	HFrEF	3	2	2	3	1	3	1	2	2	1	2	3	3	3	3	2	3	3	3	2	3	50
67	Male	No Formal Education	Unemployed	Married	Class III	HFrEF	2	3	3	3	3	3	1	3	3	2	2	3	3	2	3	1	2	2	3	1	3	51
58	Female	Primary school	Employed	Married	Class II	HFrEF	3	3	3	3	2	3	1	3	3	2	2	3	3	3	3	1	3	2	3	1	3	53
48	Male	Primary school	Employed	Married	Class III	HFrEF	3	3	3	3	3	3	1	3	3	2	2	3	2	1	3	1	3	3	3	1	3	52
60	Male	High School	Employed	Married	Class III	HFrEF	3	3	3	4	3	2	1	4	3	2	3	3	3	3	3	2	2	2	3	1	3	56
57	Male	Primary school	Employed	Married	Class III	HFrEF	2	3	3	4	2	3	1	3	2	2	2	2	3	2	3	2	3	2	4	1	3	52
63	Male	High School	Employed	Married	Class II	HFrEF	3	2	3	3	1	3	1	2	2	2	2	2	3	2	3	2	2	3	4	2	3	50
54	Female	Higher Education(Diploma/University)	Employed	Married	Class II	HFrEF	2	2	2	3	1	3	2	3	2	2	2	3	2	2	1	2	2	3	3	3	3	48
67	Male	No Formal Education	Unemployed	Married	Class III	HFrEF	3	3	3	4	3	3	2	4	3	0	2	3	3	2	3	1	3	3	3	1	2	54
63	Male	High School	Employed	Married	Class II	HFrEF	3	2	3	3	2	3	2	3	2	0	1	2	3	2	3	2	2	3	3	2	3	49
56	Male	Primary school	Employed	Married	Class II	HFrEF	2	3	3	3	2	3	3	1	3	0	2	2	3	2	3	1	3	3	3	1	3	49
63	Male	High School	Employed	Married	Class III	HFrEF	3	3	3	3	3	3	2	4	2	0	2	2	2	2	3	1	3	3	3	1	3	51
70	Male	Primary school	Unemployed	Married	Class IV	HFrEF	3	4	3	4	3	3	2	3	4	0	3	4	4	3	3	2	3	4	3	2	3	63
51	Male	High School	Employed	Married	Class II	HFrEF	2	2	2	3	2	2	1	3	2	1	3	3	3	2	2	2	3	3	3	2	3	49
46	Female	Primary school	Unemployed	Married	Class III	HFrEF	3	3	3	4	2	3	1	3	3	2	2	3	3	2	3	1	3	3	3	2	3	55
42	Male	Higher Education(Diploma/University)	Employed	Married	Class II	HFrEF	2	2	2	2	2	3	2	3	3	2	2	2	2	2	3	2	2	3	3	2	3	49
51	Male	No Formal Education	Employed	Married	Class II	HFrEF	3	3	3	3	3	3	1	3	3	1	2	3	4	2	3	1	3	3	3	2	2	54
47	Male	High School	Employed	Married	Class II	HFrEF	2	3	3	2	1	3	1	3	3	0	2	3	4	2	3	1	2	3	4	2	3	50
72	Male	Primary school	Retired	Married	Class IV	HFrEF	3	4	3	4	3	4	2	0	4	0	3	4	4	3	4	2	3	3	3	2	3	61
56	Male	High School	Employed	Married	Class III	HFrEF	3	3	3	3	2	3	1	3	3	3	2	3	4	2	3	1	2	3	3	1	1	52
50	Male	Primary school	Employed	Married	Class III	HFrEF	3	2	3	3	2	3	1	3	3	2	2	3	3	2	3	2	2	3	3	1	3	52
76	Male	No Formal Education	Retired	Married	Class IV	HFrEF	3	4	4	3	3	4	2	0	4	0	4	4	4	3	3	2	3	3	4	3	3	63
64	Male	Primary school	Retired	Married	Class III	HFrEF	3	3	3	3	2	3	2	0	4	0	3	4	3	3	4	3	2	2	3	3	3	56
56	Male	Higher Education(Diploma/University)	Employed	Married	Class III	HFrEF	3	2	2	3	1	3	2	2	3	1	3	3	3	2	4	3	4	3	3	3	3	56
68	Female	Primary school	Employed	Married	Class III	HFrEF	3	3	2	3	2	3	1	1	3	3	2	3	3	2	3	2	3	2	4	1	3	52
58	Male	High School	Retired	Married	Class III	HFrEF	3	3	2	3	3	3	2	0	3	0	3	3	3	3	4	3	3	3	4	3	3	57
72	Male	Primary school	Retired	Widowed	Class IV	HFrEF	3	3	4	4	3	4	3	0	3	0	2	4	2	3	3	3	3	4	3	3	4	61
71	Male	Primary school	Retired	Married	Class III	HFrEF	3	3	3	0	3	3	2	0	4	0	2	4	3	3	2	3	3	3	3	3	2	52
68	Male	Primary school	Retired	Married	Class III	HFrEF	3	3	3	4	3	4	2	0	4	0	2	3	3	2	3	3	3	3	4	2	3	57
66	Male	Higher Education(Diploma/University)	Retired	Married	Class III	HFrEF	2	3	3	3	1	3	1	3	3	3	3	4	4	3	3	2	1	3	3	2	2	55
56	Male	Primary school	Employed	Married	Class III	HFrEF	2	3	3	3	2	3	1	3	3	0	2	3	3	2	3	2	2	3	4	2	3	52
67	Male	Primary school	Retired	Married	Class III	HFrEF	3	3	3	2	2	3	2	0	3	2	3	3	3	2	3	1	2	2	3	2	3	50
74	Male	No Formal Education	Retired	Widowed	Class IV	HFrEF	3	4	4	4	4	4	1	0	4	0	2	4	4	3	3	2	3	4	3	3	3	62
70	Male	Primary school	Retired	Married	Class IV	HFrEF	3	4	3	3	3	3	2	4	4	0	2	4	4	3	3	2	3	3	3	3	3	62
59	Male	Primary school	Unemployed	Married	Class III	HFrEF	3	3	3	3	2	3	1	4	3	2	3	3	3	2	3	2	2	3	3	2	2	55
52	Male	High School	Employed	Married	Class III	HFrEF	3	3	3	3	2	3	1	3	3	1	2	3	3	2	3	2	2	3	3	1	3	52
47	Male	High School	Employed	Married	Class II	HFrEF	2	2	3	2	2	2	2	3	2	0	2	3	3	2	2	2	3	3	3	2	3	48
46	Male	High School	Employed	Married	Class III	HFrEF	3	3	3	3	2	3	1	3	3	0	2	3	3	2	3	1	2	2	3	2	3	50
43	Female	Higher Education(Diploma/University)	Employed	Married	Class III	HFrEF	3	3	2	3	2	2	1	3	3	1	2	3	3	2	3	2	3	3	3	2	3	52
33	Male	Higher Education(Diploma/University)	Employed	Unmarried	Class II	HFrEF	2	3	3	2	2	2	1	3	3	0	2	2	3	1	2	1	2	2	3	1	2	42
51	Male	Primary school	Unemployed	Married	Class III	HFrEF	3	2	3	3	2	3	1	3	3	2	1	3	3	2	3	2	2	3	3	2	2	51
40	Female	Higher Education(Diploma/University)	Employed	Married	Class II	HFrEF	2	3	2	2	2	2	2	3	3	2	2	2	3	2	3	2	3	3	3	2	2	50
38	Male	Higher Education(Diploma/University)	Employed	Married	Class II	HFrEF	2	3	3	3	2	3	1	2	3	1	2	3	3	1	3	2	3	2	3	3	3	51
75	Male	No Formal Education	Retired	Married	Class IV	HFrEF	3	3	3	4	3	3	2	0	3	0	2	4	4	3	3	2	3	3	3	2	2	55
79	Male	No Formal Education	Retired	Married	Class IV	HFrEF	3	4	3	4	3	4	1	0	4	0	2	3	4	3	3	1	3	4	3	3	2	57
49	Male	Higher Education(Diploma/University)	Employed	Married	Class III	HFrEF	2	3	3	3	2	3	1	3	3	1	2	3	3	1	3	2	3	4	3	3	3	54
63	Male	High School	Retired	Married	Class II	HFrEF	3	2	3	3	2	3	1	0	3	2	2	3	3	2	3	2	3	2	3	1	3	49
49	Male	Primary school	Employed	Married	Class II	HFrEF	3	3	2	2	2	3	2	4	1	1	3	4	4	1	3	1	3	3	3	1	2	51
63	Male	Primary school	Unemployed	Married	Class II	HFrEF	2	3	3	3	2	3	2	3	2	0	3	4	3	2	2	1	2	4	3	1	3	51
67	Male	High School	Employed	Married	Class II	HFrEF	2	3	3	3	1	2	1	0	2	1	2	3	4	2	2	2	3	3	4	2	3	48
57	Female	Primary school	Unemployed	Married	Class III	HFrEF	2	3	3	3	2	3	2	0	3	0	3	4	3	2	3	2	1	3	3	2	3	50
75	Male	No Formal Education	Retired	Married	Class III	HFrEF	3	3	3	3	3	4	2	0	4	0	3	4	3	3	3	2	2	3	3	2	2	55
52	Male	High School	Employed	Married	Class II	HFrEF	3	2	3	2	2	4	2	3	2	2	2	3	3	1	1	1	3	3	3	1	3	49
71	Male	Primary school	Retired	Married	Class III	HFrEF	3	4	3	2	3	3	2	0	3	0	3	4	3	3	4	2	2	4	3	3	2	56
37	Male	High School	Employed	Married	Class II	HFrEF	2	3	2	1	2	3	1	3	1	1	3	3	4	2	3	1	3	3	3	1	3	48
54	Male	Primary school	Employed	Married	Class III	HFrEF	2	2	3	3	2	3	1	3	1	1	2	3	4	2	2	1	2	4	3	2	3	49
47	Male	High School	Employed	Married	Class II	HFrEF	2	2	3	2	3	3	1	4	2	1	3	3	3	1	2	2	2	4	3	1	3	50
58	Male	High School	Unemployed	Married	Class III	HFrEF	2	3	2	2	2	3	1	3	1	1	2	3	4	2	3	2	2	3	3	2	3	49
66	Male	Primary school	Unemployed	Married	Class III	HFrEF	3	3	3	2	2	3	1	4	2	3	3	3	4	2	3	2	3	3	3	1	3	56
76	Male	Primary school	Retired	Married	Class III	HFrEF	4	3	4	2	3	3	1	3	3	0	2	4	3	3	3	1	2	3	3	1	3	54
62	Male	Primary school	Employed	Married	Class III	HFrEF	3	3	2	2	2	3	1	3	2	0	2	3	4	2	2	2	2	3	3	1	3	48
56	Female	High School	Unemployed	Married	Class III	HFrEF	2	3	3	3	2	3	1	0	3	2	2	3	3	2	3	1	2	3	3	3	3	50
33	Male	Higher Education(Diploma/University)	Employed	Unmarried	Class II	HFrEF	2	3	3	2	2	3	1	3	1	1	3	3	3	1	3	1	2	3	4	1	3	48
47	Male	High School	Employed	Married	Class II	HFrEF	2	2	3	2	1	3	1	3	2	0	3	3	3	1	2	1	2	4	3	2	3	46
71	Male	Primary school	Retired	Married	Class III	HFrEF	3	2	3	3	2	3	1	0	2	0	3	3	3	2	3	2	3	3	3	2	3	49
52	Male	High School	Employed	Married	Class III	HFrEF	2	3	3	2	2	3	1	3	1	2	3	3	3	1	3	1	2	3	4	1	3	49
65	Male	Primary school	Retired	Married	Class IV	HFrEF	3	3	3	3	2	3	2	2	3	2	3	3	3	2	3	1	2	3	3	2	3	54
72	Male	Primary school	Unemployed	Married	Class III	HFrEF	3	3	3	3	3	3	2	3	3	0	3	3	3	3	3	2	2	3	3	2	3	56
56	Male	High School	Unemployed	Married	Class II	HFrEF	2	3	2	2	2	2	1	3	2	1	2	3	2	2	3	2	3	3	3	2	3	48
45	Male	Primary school	Employed	Married	Class II	HFrEF	2	2	3	2	2	2	2	3	2	2	3	2	3	1	3	2	2	3	3	2	3	49
66	Male	Primary school	Retired	Married	Class III	HFrEF	3	3	3	3	2	3	2	3	3	0	3	3	3	3	3	2	1	3	3	3	3	55
58	Male	High School	Employed	Married	Class II	HFrEF	2	2	2	2	2	2	1	3	2	0	3	3	3	2	2	3	3	3	3	2	3	48
57	Male	Primary school	Unemployed	Married	Class III	HFrEF	3	2	3	3	2	3	2	3	3	1	2	3	3	2	3	1	2	2	4	1	3	51
51	Male	High School	Employed	Married	Class II	HFrEF	2	2	3	2	2	3	1	2	2	2	3	2	3	2	2	2	3	3	3	2	3	49
64	Male	High School	Retired	Married	Class III	HFrEF	3	3	2	3	2	2	1	4	2	0	2	3	3	3	4	2	2	3	3	2	3	52
60	Female	High School	Unemployed	Widowed	Class III	HFrEF	3	3	3	3	2	4	1	3	2	0	2	4	4	2	3	2	3	3	3	1	3	54
68	Male	High School	Employed	Married	Class III	HFrEF	3	3	2	3	2	3	2	3	2	2	2	3	3	3	3	2	2	3	3	2	3	54
59	Male	Primary school	Unemployed	Married	Class III	HFrEF	3	3	3	3	1	3	1	3	2	2	2	3	3	2	3	2	1	3	3	2	3	51
76	Male	No Formal Education	Retired	Married	Class IV	HFrEF	3	4	3	3	3	3	2	3	3	3	3	4	3	3	2	3	3	3	4	3	3	64
41	Male	Higher Education(Diploma/University)	Employed	Married	Class II	HFrEF	2	2	2	2	1	3	1	2	2	2	3	3	2	1	2	2	3	2	3	3	3	46
60	Male	Primary school	Unemployed	Married	Class III	HFrEF	3	3	3	3	2	3	2	3	3	0	2	3	4	2	3	1	3	3	3	2	3	54
59	Male	Primary school	Unemployed	Married	Class III	HFrEF	2	3	3	3	2	3	1	3	3	0	3	3	3	2	3	2	2	3	3	2	3	52
54	Female	High School	Employed	Married	Class III	HFrEF	3	3	3	3	1	3	1	4	2	1	3	3	3	2	3	1	2	3	3	3	3	53
38	Male	Higher Education(Diploma/University)	Employed	Married	Class II	HFrEF	2	3	3	2	2	2	0	3	3	2	2	2	2	1	3	2	2	3	3	2	3	47
55	Male	Primary school	Unemployed	Married	Class III	HFrEF	3	3	3	3	2	3	3	3	3	0	2	3	3	2	3	1	2	3	3	1	3	52
52	Male	High School	Unemployed	Married	Class II	HFrEF	2	2	2	2	1	3	1	3	2	2	1	3	3	2	2	3	2	3	3	3	3	48
46	Male	High School	Unemployed	Married	Class II	HFrEF	1	2	2	2	2	2	2	2	3	2	3	3	3	1	3	2	2	3	3	3	3	49
70	Male	Primary school	Retired	Married	Class IV	HFrEF	3	4	4	4	3	4	3	0	3	0	3	4	4	3	4	2	3	3	3	3	4	64
60	Male	Primary school	Retired	Married	Class III	HFrEF	3	2	3	3	2	3	1	4	2	0	2	3	3	3	3	2	2	3	3	2	3	52
57	Male	Primary school	Unemployed	Married	Class III	HFrEF	3	3	3	3	2	2	1	3	2	2	2	3	3	2	3	2	2	3	3	2	3	52
51	Male	Primary school	Employed	Married	Class II	HFrEF	2	3	2	3	1	3	1	3	2	2	1	3	3	1	2	3	2	3	4	2	3	49
37	Male	Higher Education(Diploma/University)	Employed	Unmarried	Class II	HFrEF	2	2	3	3	2	3	2	4	2	0	2	3	2	1	3	1	2	2	3	2	3	47
60	Male	High School	Retired	Married	Class III	HFrEF	3	3	3	3	4	4	2	0	4	0	2	3	3	2	3	2	2	3	3	2	3	54
58	Male	High School	Unemployed	Married	Class IV	HFrEF	3	3	4	4	3	3	2	0	3	1	3	4	3	3	3	2	3	3	4	3	4	61
59	Male	High School	Retired	Married	Class III	HFrEF	3	3	3	3	2	3	3	0	3	0	3	4	3	2	4	2	2	3	3	3	3	55
51	Male	High School	Employed	Married	Class III	HFrEF	3	3	3	3	3	3	2	4	3	0	2	3	3	1	3	2	3	2	3	1	3	53
66	Male	Higher Education(Diploma/University)	Retired	Married	Class IV	HFrEF	3	3	3	4	4	4	3	0	4	0	3	3	4	3	1	2	4	3	3	2	3	59
74	Male	No Formal Education	Unemployed	Married	Class IV	HFrEF	3	3	3	3	3	4	2	0	3	0	2	4	3	3	4	3	4	4	4	3	3	61
46	Female	Higher Education(Diploma/University)	Employed	Married	Class III	HFrEF	3	3	3	3	3	3	2	2	2	1	2	4	1	1	3	2	3	3	3	2	3	52
74	Male	Primary school	Unemployed	Widowed	Class IV	HFrEF	3	3	4	4	3	4	3	0	3	0	3	4	3	3	4	2	3	4	4	3	4	64
58	Male	Higher Education(Diploma/University)	Retired	Married	Class III	HFrEF	3	3	3	3	3	3	3	0	3	0	2	3	3	3	2	2	3	3	3	2	4	54
55	Male	Primary school	Unemployed	Married	Class III	HFrEF	3	3	3	4	3	4	2	0	3	0	2	4	3	1	4	2	4	2	4	2	4	57
52	Male	High School	Employed	Married	Class III	HFrEF	3	3	2	3	2	3	2	2	4	1	3	3	3	1	4	2	4	3	3	2	3	56
55	Male	High School	Employed	Married	Class III	HFrEF	3	3	2	3	3	4	2	4	3	1	2	3	3	2	3	2	4	3	3	3	3	59
54	Male	High School	Employed	Married	Class IV	HFrEF	3	3	3	4	3	3	3	1	3	2	2	4	4	2	4	2	3	3	3	2	3	60
64	Female	Primary school	Unemployed	Widowed	Class III	HFrEF	3	3	3	3	2	3	2	0	2	3	2	3	3	3	2	1	2	3	3	2	3	51
68	Male	Primary school	Unemployed	Widowed	Class III	HFrEF	3	3	3	3	2	3	2	0	3	0	3	3	3	2	3	2	2	3	3	2	3	51
52	Male	High School	Employed	Married	Class II	HFrEF	3	2	2	3	2	2	1	2	2	2	2	3	3	1	3	2	2	3	4	2	3	49
60	Female	Higher Education(Diploma/University)	Retired	Widowed	Class II	HFrEF	2	2	2	3	2	3	1	0	3	0	3	3	3	2	3	2	2	3	3	2	3	47
63	Male	High School	Retired	Married	Class III	HFrEF	2	3	3	3	3	3	2	0	3	2	2	3	3	2	3	2	3	2	3	2	2	51
43	Male	High School	Employed	Married	Class II	HFrEF	2	2	2	2	2	2	1	3	2	1	2	2	3	1	3	2	3	3	3	2	3	46
52	Male	Higher Education(Diploma/University)	Employed	Married	Class II	HFrEF	2	3	2	3	2	3	1	3	2	1	2	3	3	2	4	1	2	2	4	2	3	50
59	Male	High School	Unemployed	Married	Class III	HFrEF	2	3	3	3	3	3	1	3	3	1	3	3	3	2	1	1	2	3	3	1	3	50
66	Male	Primary school	Unemployed	Married	Class IV	HFrEF	3	3	3	3	2	3	2	0	4	3	2	3	4	3	3	1	3	3	3	1	3	55
58	Male	High School	Unemployed	Married	Class III	HFrEF	3	3	3	3	3	3	2	4	3	0	3	4	4	2	3	2	2	3	3	2	3	58
61	Male	Primary school	Retired	Married	Class III	HFrEF	3	2	3	3	2	3	1	4	3	3	2	3	3	3	3	2	2	3	2	2	3	55
76	Male	High School	Retired	Married	Class IV	HFrEF	3	4	3	3	3	4	1	0	4	0	3	4	3	3	4	2	3	4	3	3	3	60
46	Male	Higher Education(Diploma/University)	Employed	Married	Class II	HFrEF	3	3	3	2	2	2	1	2	2	1	3	3	3	2	3	2	2	2	4	2	3	50
61	Female	High School	Unemployed	Widowed	Class IV	HFrEF	3	4	3	4	2	3	1	0	3	0	2	3	4	3	3	2	3	3	3	1	3	53
56	Male	High School	Employed	Married	Class II	HFrEF	2	2	3	2	1	3	1	3	2	1	1	3	4	2	3	2	2	3	3	2	3	48
63	Male	Primary school	Retired	Married	Class III	HFrEF	3	3	3	3	2	3	2	2	0	3	2	3	3	3	4	2	3	3	3	2	3	55
58	Male	Primary school	Unemployed	Married	Class III	HFrEF	2	3	3	3	2	3	3	1	4	3	3	3	3	2	3	3	4	3	3	2	3	59
76	Male	No Formal Education	Unemployed	Widowed	Class IV	HFrEF	3	4	3	3	4	4	2	0	4	0	3	4	2	3	3	3	3	4	3	3	2	60
57	Male	Primary school	Unemployed	Married	Class III	HFrEF	3	3	3	3	2	3	2	4	3	2	3	3	4	2	3	2	2	3	3	1	3	57
60	Male	Primary school	Retired	Married	Class II	HFrEF	2	3	4	3	2	4	1	0	3	1	1	3	3	3	3	2	1	3	4	1	4	51
49	Male	Higher Education(Diploma/University)	Employed	Married	Class III	HFrEF	3	3	3	2	3	4	2	3	2	2	2	3	3	2	2	1	3	3	4	2	4	56
54	Male	Primary school	Employed	Married	Class III	HFrEF	2	3	3	2	3	2	2	5	2	0	3	3	4	1	3	2	2	3	4	1	3	53
69	Male	No Formal Education	Unemployed	Married	Class III	HFrEF	2	3	3	2	2	3	1	0	2	1	3	3	4	1	4	2	3	3	5	3	4	54
67	Female	High School	Retired	Widowed	Class II	HFpEF	2	3	4	4	2	3	2	0	1	0	3	3	3	2	3	2	2	3	3	2	2	49
55	Male	Higher Education(Diploma/University)	Employed	Married	Class III	HFpEF	2	3	5	4	3	2	3	4	2	2	3	3	4	1	2	3	4	3	4	2	3	62
65	Male	High School	Retired	Married	Class II	HFpEF	2	3	5	3	3	3	3	0	3	0	3	3	3	1	2	2	2	3	2	3	2	51
72	Male	Primary school	Retired	Widowed	Class III	HFpEF	2	4	4	3	3	4	2	0	2	0	3	3	4	2	2	3	2	3	3	3	2	54
66	Male	High School	Retired	Married	Class II	HFpEF	2	3	5	4	3	3	2	0	1	0	3	3	3	0	3	2	3	4	3	3	2	52
50	Female	Higher Education(Diploma/University)	Employed	Married	Class III	HFpEF	2	4	4	4	4	3	3	3	2	2	3	3	3	1	2	2	4	3	3	3	3	61
66	Male	High School	Retired	Married	Class II	HFpEF	2	3	5	4	3	3	2	0	1	0	2	3	3	1	2	3	4	3	3	2	3	52
60	Female	Primary school	Employed	Married	Class II	HFpEF	2	4	4	4	3	3	2	0	2	0	3	3	4	1	2	3	3	4	3	3	2	55
53	Female	High School	Unemployed	Married	Class II	HFpEF	2	3	4	4	2	3	3	0	2	2	3	3	3	1	2	3	4	3	4	3	3	57
59	Female	Primary school	Employed	Married	Class III	HFpEF	2	4	5	4	3	4	2	4	1	2	2	4	4	1	4	2	2	3	4	2	4	63
74	Male	Primary school	Retired	Married	Class III	HFpEF	3	3	5	4	4	3	3	4	3	0	4	3	4	1	4	3	2	3	4	2	3	65
68	Female	No Formal Education	Unemployed	Widowed	Class III	HFpEF	3	4	5	5	3	3	3	0	3	1	3	4	4	1	3	3	3	4	4	2	4	65
55	Female	High School	Unemployed	Married	Class III	HFpEF	3	4	5	5	3	3	2	0	3	0	4	3	4	1	2	3	3	4	4	2	3	61
66	Female	Primary school	Retired	Married	Class III	HFpEF	3	4	5	4	4	3	2	0	3	0	4	3	4	2	4	2	3	4	4	2	4	64
74	Male	Primary school	Retired	Married	Class IV	HFpEF	3	4	5	4	4	4	1	4	3	0	4	4	4	1	4	2	3	3	4	2	3	66
70	Male	No Formal Education	Unemployed	Married	Class III	HFpEF	3	4	5	5	4	4	3	3	3	0	2	3	4	2	3	1	3	3	4	2	4	65
69	Male	High School	Retired	Married	Class III	HFpEF	2	3	5	4	3	3	2	4	3	1	4	4	4	1	3	2	2	3	4	1	3	61
60	Male	High School	Unemployed	Married	Class III	HFpEF	3	3	4	3	3	4	2	4	3	2	3	4	4	1	3	2	3	3	4	2	4	64
62	Male	High School	Employed	Married	Class II	HFpEF	2	3	4	3	3	3	2	4	2	2	4	2	4	0	3	2	3	3	4	2	4	59
67	Female	Primary school	Unemployed	Married	Class III	HFpEF	3	4	5	5	3	4	3	0	2	0	3	3	4	1	3	3	4	3	4	3	4	64
58	Female	High School	Employed	Married	Class III	HFpEF	2	4	5	5	3	2	3	0	3	0	4	4	4	1	3	2	3	4	4	2	4	62
65	Female	Primary school	Retired	Widowed	Class II	HFpEF	3	3	5	4	4	2	1	1	2	0	4	4	4	2	2	2	4	2	2	3	2	56
57	Female	Primary school	Unemployed	Married	Class II	HFpEF	3	4	4	4	3	3	1	0	2	0	4	3	4	1	5	3	4	3	4	2	3	60
54	Female	High School	Employed	Married	Class III	HFpEF	3	4	5	5	3	4	3	4	2	0	3	4	4	1	3	1	3	3	4	2	4	65
66	Female	High School	Retired	Married	Class III	HFpEF	4	4	5	5	3	4	2	0	2	1	4	3	4	2	3	3	3	2	4	3	3	64
58	Male	High School	Retired	Married	Class II	HFpEF	2	3	4	3	3	3	2	4	2	1	4	2	4	0	3	2	3	3	4	2	4	58
70	Male	Primary school	Retired	Married	Class III	HFpEF	3	4	5	5	4	4	3	0	3	0	3	3	4	1	4	2	2	3	4	2	3	62
55	Female	Primary school	Unemployed	Married	Class III	HFpEF	4	3	5	4	2	4	2	4	3	0	3	3	4	1	4	3	3	4	4	3	3	66
57	Male	Primary school	Employed	Married	Class III	HFpEF	2	4	4	3	3	3	2	4	3	3	4	2	4	1	3	3	3	4	4	1	3	63
63	Male	High School	Retired	Married	Class III	HFpEF	3	4	5	4	3	3	3	0	4	4	3	3	4	1	3	2	2	3	3	2	3	62
57	Male	No Formal Education	Retired	Married	Class IV	HFpEF	3	4	5	4	3	3	3	0	4	4	3	4	4	2	4	3	3	4	4	3	3	70
65	Male	Primary school	Unemployed	Married	Class III	HFpEF	3	3	5	4	3	4	3	4	3	0	2	3	4	2	3	2	3	3	4	2	4	64
54	Male	High School	Employed	Married	Class III	HFpEF	2	4	4	4	2	3	2	4	2	2	4	2	4	1	4	3	3	5	5	2	4	66
56	Female	Primary school	Unemployed	Married	Class II	HFpEF	2	4	4	5	3	4	3	0	3	2	3	2	4	0	2	2	1	4	4	2	3	57
51	Male	Higher Education(Diploma/University)	Employed	Married	Class II	HFpEF	2	3	4	3	2	3	2	3	2	2	4	2	4	0	2	2	2	3	4	2	4	55
60	Female	Higher Education(Diploma/University)	Retired	Married	Class II	HFpEF	2	4	5	4	3	3	1	0	4	1	3	4	2	1	4	3	3	4	4	3	3	61
52	Male	High School	Employed	Married	Class II	HFpEF	2	3	4	3	3	3	2	4	2	1	3	2	4	0	3	2	3	3	4	2	3	56
77	Female	Primary school	Unemployed	Widowed	Class IV	HFpEF	3	4	5	5	3	4	3	0	4	0	4	4	4	2	3	2	3	5	4	3	3	68
62	Female	Higher Education(Diploma/University)	Retired	Married	Class III	HFpEF	2	4	5	4	3	4	3	0	2	2	4	3	4	1	2	2	3	4	4	3	3	62
56	Female	High School	Unemployed	Married	Class III	HFpEF	2	4	4	4	3	3	2	4	2	0	3	2	4	1	3	2	3	4	4	2	4	60
58	Male	High School	Employed	Married	Class III	HFpEF	3	4	5	3	3	3	2	4	2	2	4	3	4	1	2	3	2	3	4	2	3	62
60	Male	High School	Retired	Married	Class III	HFpEF	1	3	5	5	3	4	3	4	3	0	4	4	4	1	2	3	2	3	4	2	3	63
68	Male	High School	Retired	Married	Class III	HFpEF	2	4	4	5	3	2	1	0	2	2	4	4	4	1	2	3	2	4	4	3	3	59
66	Female	Primary school	Employed	Married	Class III	HFpEF	3	4	5	5	3	3	2	4	3	0	3	3	4	2	3	2	2	3	4	2	4	64
75	Male	Primary school	Unemployed	Married	Class III	HFpEF	3	3	5	5	3	3	2	4	3	0	4	4	4	2	3	2	3	3	4	2	4	66
69	Female	Primary school	Retired	Married	Class III	HFpEF	3	4	5	4	3	4	3	0	3	3	3	4	4	2	3	2	3	2	4	2	4	65
54	Female	High School	Employed	Married	Class III	HFpEF	4	4	4	4	3	3	1	4	2	3	3	3	4	1	3	2	2	3	4	2	4	63
78	Male	Primary school	Retired	Widowed	Class IV	HFpEF	4	4	5	5	3	4	3	0	3	0	3	4	4	2	3	2	3	5	5	3	3	68
53	Male	Higher Education(Diploma/University)	Employed	Married	Class II	HFpEF	3	3	4	4	3	3	2	4	2	2	3	3	4	0	3	2	3	3	4	2	3	60
57	Male	Primary school	Employed	Married	Class III	HFpEF	3	3	5	4	3	4	2	4	3	3	2	4	4	1	3	2	2	3	4	2	4	65
69	Female	Primary school	Retired	Married	Class III	HFpEF	3	3	5	4	3	4	2	5	2	0	3	3	4	1	4	2	3	3	4	2	4	64
56	Male	High School	Employed	Married	Class II	HFpEF	2	3	4	3	2	3	2	4	2	2	4	2	4	0	3	3	3	3	4	2	3	58
54	Male	Primary school	Employed	Married	Class III	HFpEF	2	3	5	4	2	3	2	4	3	3	4	3	4	1	4	3	3	3	4	1	3	64
59	Female	High School	Employed	Married	Class IV	HFpEF	2	3	5	5	3	4	2	4	2	2	4	3	4	1	3	3	2	4	5	2	4	67
66	Female	Primary school	Employed	Married	Class III	HFpEF	2	4	4	3	3	4	2	4	2	3	4	3	4	2	4	2	2	3	4	2	3	64
47	Male	Higher Education(Diploma/University)	Employed	Married	Class II	HFpEF	2	4	4	3	3	3	3	4	2	2	3	3	4	0	2	2	2	3	4	2	3	58
74	Male	Primary school	Unemployed	Widowed	Class III	HFpEF	3	4	3	5	3	4	2	4	3	0	3	4	4	2	3	2	3	3	4	1	3	63
61	Male	Primary school	Employed	Married	Class III	HFpEF	2	3	4	4	3	3	3	4	3	3	3	3	4	1	3	1	2	3	4	1	4	61
55	Female	Primary school	Employed	Married	Class III	HFpEF	2	4	4	4	2	4	3	5	2	2	4	3	4	1	3	1	2	4	4	1	3	62
64	Female	Primary school	Retired	Widowed	Class III	HFpEF	2	4	4	3	3	4	3	1	2	0	4	3	4	1	2	2	4	4	4	2	3	59
70	Female	No Formal Education	Unemployed	Widowed	Class III	HFpEF	3	5	4	4	4	4	2	1	2	0	4	3	4	2	3	2	4	4	4	1	4	64
56	Male	High School	Employed	Married	Class III	HFpEF	2	3	3	2	2	4	2	4	3	2	3	3	4	1	3	3	3	3	4	2	3	59
54	Male	High School	Employed	Married	Class II	HFpEF	2	3	4	3	3	4	2	4	1	3	2	3	4	0	2	3	3	2	3	2	3	56
49	Female	Higher Education(Diploma/University)	Employed	Married	Class II	HFpEF	2	3	4	3	2	3	2	3	3	4	4	3	3	0	3	2	2	3	4	2	3	58
65	Female	No Formal Education	Unemployed	Married	Class III	HFpEF	3	4	4	3	3	4	3	0	3	0	0	4	4	2	5	2	3	5	5	3	3	63
60	Male	Primary school	Employed	Married	Class III	HFpEF	3	4	3	4	3	3	1	5	3	2	1	4	4	1	4	2	3	2	4	2	3	61
57	Female	No Formal Education	Employed	Widowed	Class III	HFpEF	3	4	4	4	3	3	2	5	2	0	3	3	4	1	4	2	2	5	5	1	4	64
61	Male	Higher Education(Diploma/University)	Retired	Married	Class III	HFpEF	3	4	4	4	2	4	1	3	3	1	3	4	4	1	2	3	2	4	5	3	4	64
63	Female	High School	Unemployed	Widowed	Class III	HFpEF	2	4	4	4	3	3	2	0	2	2	4	2	4	1	4	2	3	4	4	2	3	59
58	Female	Primary school	Unemployed	Married	Class III	HFpEF	3	4	3	3	3	4	2	5	2	2	3	3	4	1	3	2	3	4	4	1	3	62
63	Female	Primary school	Unemployed	Married	Class II	HFpEF	3	4	4	4	3	3	3	0	1	2	3	3	4	1	3	2	3	3	3	3	3	58
55	Female	High School	Employed	Married	Class III	HFpEF	3	4	3	4	2	3	1	4	3	3	3	3	4	1	3	2	3	3	4	2	4	62
72	Male	High School	Retired	Married	Class III	HFpEF	2	4	4	4	4	4	4	0	3	0	3	4	3	2	4	2	3	3	4	2	4	63
60	Female	No Formal Education	Unemployed	Widowed	Class III	HFpEF	3	4	4	4	3	4	3	0	3	0	4	3	4	1	3	3	3	3	4	2	4	62
55	Male	High School	Employed	Married	Class II	HFpEF	2	3	4	2	2	3	2	3	2	2	4	2	4	0	2	3	1	3	4	3	4	55
57	Male	Primary school	Employed	Married	Class II	HFpEF	2	4	3	4	3	3	2	4	3	0	3	3	4	1	2	3	3	2	4	3	3	59
64	Female	Primary school	Unemployed	Married	Class III	HFpEF	3	4	4	4	3	4	3	1	3	0	3	3	4	1	3	3	2	3	4	2	4	61
54	Female	High School	Employed	Married	Class III	HFpEF	4	3	3	4	3	4	2	4	3	0	3	4	4	1	3	2	3	2	4	2	4	62
66	Male	High school	Retired	Married	Class III	HFpEF	3	4	4	4	3	3	3	0	3	2	3	4	4	2	3	2	3	3	4	2	4	63
48	Female	High School	Employed	Married	Class III	HFpEF	3	3	4	3	4	4	2	4	1	2	4	3	4	1	3	3	2	3	4	2	3	62
56	Female	Primary school	Unemployed	Married	Class III	HFpEF	3	4	4	4	3	3	3	4	3	0	3	3	4	2	2	3	3	4	5	2	4	66
79	Female	No Formal Education	Unemployed	Widowed	Class III	HFpEF	4	4	5	4	4	3	2	0	4	0	3	4	4	3	2	4	3	4	3	2	3	65
67	Female	Primary school	Unemployed	Married	Class III	HFpEF	3	4	4	4	3	4	3	0	4	0	3	3	4	2	3	2	2	3	4	2	4	61
55	Female	Primary school	Employed	Married	Class III	HFpEF	3	4	3	4	2	3	2	4	2	1	4	3	4	1	3	2	3	3	4	2	4	61
63	Female	Primary school	Unemployed	Married	Class II	HFpEF	3	4	4	4	3	3	2	0	2	0	4	2	4	1	3	3	4	4	4	2	3	59
59	Male	Primary school	Unemployed	Married	Class IV	HFpEF	3	4	4	3	3	3	2	5	4	3	3	4	4	1	4	3	3	4	4	3	3	70
55	Male	High School	Employed	Married	Class III	HFpEF	2	3	4	2	3	3	2	4	2	2	4	3	4	1	3	3	2	3	4	3	4	61
79	Female	No Formal Education	Unemployed	Widowed	Class IV	HFpEF	4	4	4	4	4	4	2	3	3	0	4	4	4	2	3	2	3	3	4	3	3	67
58	Female	Primary school	Employed	Widowed	Class III	HFpEF	4	4	4	4	3	4	2	4	2	0	3	3	4	1	4	2	3	2	4	2	4	63
52	Female	Primary school	Unemployed	Married	Class II	HFpEF	3	4	3	4	3	3	2	0	2	0	4	3	4	0	3	3	3	4	4	3	4	59
63	Male	High School	Employed	Married	Class II	HFpEF	2	3	4	3	2	3	2	4	2	1	3	3	4	1	2	3	3	3	4	3	3	58
57	Female	High School	Employed	Married	Class III	HFpEF	3	4	4	4	3	3	2	3	2	1	4	2	4	1	2	3	4	3	4	2	3	61
63	Female	Primary school	Retired	Widowed	Class III	HFpEF	2	3	4	3	3	4	3	4	2	2	4	3	4	1	3	2	3	5	4	1	4	64
52	Male	Primary school	Employed	Married	Class III	HFpEF	3	4	4	3	2	3	2	4	3	3	4	4	4	0	3	2	2	2	4	1	4	61
59	Female	High School	Retired	Married	Class III	HFpEF	2	4	4	3	3	3	2	0	3	3	3	3	4	0	3	2	3	4	4	3	4	60
66	Female	No Formal Education	Unemployed	Widowed	Class III	HFpEF	3	4	4	4	4	3	2	3	3	0	4	3	4	2	3	2	3	3	4	3	4	65
57	Female	Higher Education(Diploma/University)	Employed	Married	Class II	HFpEF	2	4	4	3	2	3	2	4	2	2	4	3	4	1	2	3	2	3	4	3	3	60
